# Supplementary material for: The Effects of Household Air Pollution (HAP) on Lung Function in Children: A Systematic Review
Source: Int J Environ Res Public Health. 2021 Nov 15;18(22):11973. doi: 10.3390/ijerph182211973 (PMC8623006; doi:10.3390/ijerph182211973)
Supplement: Supplementary file 1 [file ijerph-18-11973-s001.zip]

Archive with 1 entries (1 files):
- ijerph-1457012-supplementary.pdf
